# Supplementary material for: Adverse Childhood Experiences and Risk of Abnormal Body Mass Index: A Global Systematic Review and Meta-Analysis
Source: Children (Basel). 2024 Aug 20;11(8):1015. doi: 10.3390/children11081015 (PMC11352292; doi:10.3390/children11081015)
Supplement: Supplementary file 1 [file children-11-01015-s001.zip]

Archive with 1 entries (1 files):
- children-3116480-supplementary.pdf
